# Supplementary material for: 5-Hydroxytryptophan (5-HTP): Natural Occurrence, Analysis, Biosynthesis, Biotechnology, Physiology and Toxicology
Source: Int J Mol Sci. 2020 Dec 26;22(1):181. doi: 10.3390/ijms22010181 (PMC7796270; doi:10.3390/ijms22010181)
Supplement: Supplementary file 1 [file ijms-22-00181-s001.zip]

Archive with 114 entries (78 files):
- 5-HTP.enl
- 5-HTP.Data/
- 5-HTP.Data/PDF/
- 5-HTP.Data/PDF/0025077987/
- 5-HTP.Data/PDF/0025077987/Wu-1996-Triplet-state-properties-of--azatry.pdf
- 5-HTP.Data/PDF/0297311198/
- 5-HTP.Data/PDF/0297311198/Barbosa-2008-Tryptophan-hydroxylase-is-modulat.pdf
- 5-HTP.Data/PDF/0485937316/
- 5-HTP.Data/PDF/0485937316/Wang-2018-Metabolic-pathway-engineering-for-h.pdf
- 5-HTP.Data/PDF/0516609089/
- 5-HTP.Data/PDF/0516609089/Kang-2009-Biosynthesis-and-biotechnological-p.pdf
- 5-HTP.Data/PDF/1242736920/
- 5-HTP.Data/PDF/1242736920/Hoshino-1993-Formations-of--hydroxyindole-s---.pdf
- 5-HTP.Data/PDF/1280963201/
- 5-HTP.Data/PDF/1280963201/Zhao-2019-Melatonin-synthesis-and-function-ev.pdf
- 5-HTP.Data/PDF/1545623328/
- 5-HTP.Data/PDF/1545623328/annurev.biochem.68.1.355.pdf
- 5-HTP.Data/PDF/1562169351/
- 5-HTP.Data/PDF/1562169351/Eser-2007-Direct-spectroscopic-evidence-for-a.pdf
- 5-HTP.Data/PDF/1571752588/
- 5-HTP.Data/PDF/1571752588/Chen-2017-Sensitive-detection-of-l--hydroxytr.pdf
- 5-HTP.Data/PDF/1637466468/
- 5-HTP.Data/PDF/1637466468/Hara-2013-Enhanced-synthesis-of--hydroxy-l-tr.pdf
- 5-HTP.Data/PDF/1755330793/
- 5-HTP.Data/PDF/1755330793/Kino-2009-Enhancement-of-l-tryptophan--hydrox.pdf
- 5-HTP.Data/PDF/1982330815/
- 5-HTP.Data/PDF/1982330815/279322.pdf
- 5-HTP.Data/PDF/2183587662/
- 5-HTP.Data/PDF/2183587662/1-s2.0-S0006899306004550-main.pdf
- 5-HTP.Data/PDF/2418627606/
- 5-HTP.Data/PDF/2418627606/v59-200.pdf
- 5-HTP.Data/PDF/2622234397/
- 5-HTP.Data/PDF/2622234397/Lin-2014-Engineering-bacterial-phenylalanine.pdf
- 5-HTP.Data/PDF/2974329600/
- 5-HTP.Data/PDF/2974329600/J. Biol. Chem.-1974-Letendre-7186-91.pdf
- 5-HTP.Data/PDF/3180434149/
- 5-HTP.Data/PDF/3180434149/Moran-1999-A-continuous-fluorescence-assay-for.pdf
- 5-HTP.Data/PDF/3249177030/
- 5-HTP.Data/PDF/3249177030/Li-2020-Engineering-escherichia-coli-to-imp.pdf
- 5-HTP.Data/PDF/3400947340/
- 5-HTP.Data/PDF/3400947340/Zhang-2016-Molecular-basis-of--hydroxytryptoph.pdf
- 5-HTP.Data/PDF/3517053581/
- 5-HTP.Data/PDF/3517053581/Journal of Bacteriology-2009-Pribat-475.full.pdf
- 5-HTP.Data/PDF/3560911546/
- 5-HTP.Data/PDF/3560911546/Hanna-2007-Synthesis-of-some-tropane-derivativ.pdf
- 5-HTP.Data/PDF/3568321547/
- 5-HTP.Data/PDF/3568321547/fendo-10-00158.pdf
- 5-HTP.Data/PDF/3692642565/
- 5-HTP.Data/PDF/3692642565/c5mb00888c.pdf
- 5-HTP.Data/PDF/3721827945/
- 5-HTP.Data/PDF/3721827945/Rabbani-2017--hydroxytryptophan-a-major-produc.pdf
- 5-HTP.Data/PDF/3760412536/
- 5-HTP.Data/PDF/3760412536/Sun-2015-Precursor-directed-biosynthesis-of-.pdf
- 5-HTP.Data/PDF/3856679241/
- 5-HTP.Data/PDF/3856679241/2018 Mora Villalobos.pdf
- 5-HTP.Data/PDF/3940976703/
- 5-HTP.Data/PDF/3940976703/Yamamoto-2003-Genetic-engineering-of-escherich.pdf
- 5-HTP.Data/PDF/3951989297/
- 5-HTP.Data/PDF/3951989297/Luo-2020-Microbial-synthesis-of-human-hormon.pdf
- 5-HTP.Data/PDF/4006831027/
- 5-HTP.Data/PDF/4006831027/Morgan-2012-Chromatographic-assay-to-study-the.pdf
- 5-HTP.Data/PDF/4012388103/
- 5-HTP.Data/PDF/4012388103/1-s2.0-S0165614718300567-main.pdf
- 5-HTP.Data/PDF/4067180500/
- 5-HTP.Data/PDF/4067180500/Xu-2020-Enhanced-production-of--hydroxytryp.pdf
- 5-HTP.Data/PDF/4223652276/
- 5-HTP.Data/PDF/4223652276/nihms227565.pdf
- 5-HTP.Data/rdb/
- 5-HTP.Data/rdb/csort.frm
- 5-HTP.Data/rdb/csort.MYD
- 5-HTP.Data/rdb/csort.MYI
- 5-HTP.Data/rdb/db.opt
- 5-HTP.Data/rdb/jterms.frm
- 5-HTP.Data/rdb/jterms.MYD
- 5-HTP.Data/rdb/jterms.MYI
- 5-HTP.Data/rdb/misc.frm
- 5-HTP.Data/rdb/misc.MYD
- 5-HTP.Data/rdb/misc.MYI
- 5-HTP.Data/rdb/pdf_index.frm
- 5-HTP.Data/rdb/pdf_index.MYD
- 5-HTP.Data/rdb/pdf_index.MYI
- 5-HTP.Data/rdb/refs.frm
- 5-HTP.Data/rdb/refs.MYD
- 5-HTP.Data/rdb/refs.MYI
- 5-HTP.Data/rdb/refs_ext.frm
- 5-HTP.Data/rdb/refs_ext.MYD
- 5-HTP.Data/rdb/refs_ext.MYI
- 5-HTP.Data/rdb/reftype.frm
- 5-HTP.Data/rdb/terms.frm
- 5-HTP.Data/rdb/terms.MYD
- 5-HTP.Data/rdb/terms.MYI
- 5-HTP.Data/tdb/
- 5-HTP.Data/tdb/csort.frm
- 5-HTP.Data/tdb/csort.MYD
- 5-HTP.Data/tdb/csort.MYI
- 5-HTP.Data/tdb/db.opt
- 5-HTP.Data/tdb/jterms.frm
- 5-HTP.Data/tdb/jterms.MYD
- 5-HTP.Data/tdb/jterms.MYI
- 5-HTP.Data/tdb/misc.frm
- 5-HTP.Data/tdb/misc.MYD
- 5-HTP.Data/tdb/misc.MYI
- 5-HTP.Data/tdb/pdf_index.frm
- 5-HTP.Data/tdb/pdf_index.MYD
- 5-HTP.Data/tdb/pdf_index.MYI
- 5-HTP.Data/tdb/refs.frm
- 5-HTP.Data/tdb/refs.MYD
- 5-HTP.Data/tdb/refs.MYI
- 5-HTP.Data/tdb/refs_ext.frm
- 5-HTP.Data/tdb/refs_ext.MYD
- 5-HTP.Data/tdb/refs_ext.MYI
- 5-HTP.Data/tdb/terms.frm
- 5-HTP.Data/tdb/terms.MYD
- 5-HTP.Data/tdb/terms.MYI
